# Supplementary material for: A random mutagenesis screen enriched for missense mutations in bacterial effector proteins
Source: G3 (Bethesda). 2024 Jul 19;14(9):jkae158. doi: 10.1093/g3journal/jkae158 (PMC11373652; doi:10.1093/g3journal/jkae158)
Supplement: jkae158_Supplementary_Data [file jkae158_supplementary_data.zip]

Archive with 7 entries (7 files):
- Figure S4 240725.pdf
- Figure_S1_G3-2024-405229.pdf
- Figure_S2_G3-2024-405229.pdf
- Figure_S3_G3-2024-405229.pdf
- Figure_S5_G3-2024-405229.pdf
- Table_S1_G3-2024-405229.xlsx
- Table_S2_G3-2024-405229.xlsx
