# Supplementary material for: A random mutagenesis screen enriched for missense mutations in bacterial effector proteins
Source: G3 (Bethesda). 2024 Jul 19;14(9):jkae158. doi: 10.1093/g3journal/jkae158 (PMC11373652; doi:10.1093/g3journal/jkae158)
Supplement: jkae158_Supplementary_Data [file jkae158_supplementary_data.zip › Table_S1_G3-2024-405229.xlsx]

## Sheet: Table S1
Table S1: Primers used for yeast recombinational cloning and sequencing. In the yeast recombinational cloning primers the effector sequence is underlined, the HIS3 sequence is shown in bold and the pYES2 vector sequence unchanged.
Primer	Sequence (5'-3')	Use
lpg0275-HIS3 FW	AAGGAAGATTTACATCATAATGAGCTTTCCAGTCAAAGTTTGGTTAGTGTCAGTGCTGGTatgacagagcagaaagccctagtaaagcgt	yeast recombinational cloning
lpg0969-HIS3 FW	TGGTTAAAGAGCATTTTCATTCTCCTGAAACAGAGATAAAGCTTGATATAatgacagagcagaaagccctagtaaagcgt	yeast recombinational cloning
lpg2482-HIS3 FW	GAACAACAACTAAGGCATGATCGATTCAACGATAATACAATAGGTAAAAGCATCTCTATGatgacagagcagaaagccctagtaaagcgt	yeast recombinational cloning
pYES2-HIS3 rv	CGTGAATGTAAGCGTGACATAACTAATTACATGATGCGGCCCTCTAGGATCAGCGGGTTTctacataagaacacctttggtggagggaac	yeast recombinational cloning
scHIS3_seqF	GCTCTGGCCAAGCATTCC	verification of his3 fusion
scHIS3_seqR	TTCAGTGGTGTGATGGTCGT	verification of his3 fusion, sdbB and ravK random mutant sequencing
Gal1 fw	AATATACCTCTATACTTTAACGTC	sdbB and ravK random mutant sequencing
lpg0969seqF	GCTGCCAAAATTCCCAATAC	ravK random mutant sequencing
lpg0969seqR	CCAGTTCCGTACACCCTAGC	ravK random mutant sequencing
lpg0275_467F	AGGGATTGGAGTTCCTGGAC	sdbA random mutant sequencing
lpg0275_637R	CGTCTTCACCTGTAACTTGCAC	sdbA random mutant sequencing
lpg0275_942F	TGAGAAGGGCATGAAAGTCA	sdbA random mutant sequencing
lpg0275_1417F	TCCCGACAAGATTTGGTAGC	sdbA random mutant sequencing
lpg0275_1920F	CAGAACCCGTCCTTATGTGG	sdbA random mutant sequencing
lpg0275_2435F	ACCCACGCAATAACCCTATG	sdbA random mutant sequencing
lpg0275_2825F	TGGCACCAATAATGACCAGA	sdbA random mutant sequencing
