# Supplementary material for: A random mutagenesis screen enriched for missense mutations in bacterial effector proteins
Source: G3 (Bethesda). 2024 Jul 19;14(9):jkae158. doi: 10.1093/g3journal/jkae158 (PMC11373652; doi:10.1093/g3journal/jkae158)
Supplement: jkae158_Supplementary_Data [file jkae158_supplementary_data.zip › Table_S2_G3-2024-405229.xlsx]

## Sheet: Table S2
Table S2. Random mutagenesis mutants for RavK, SdbA and SdbB. Mutants suppressing the growth defect of RavK, SdbA and SdbB in yeast were selected on SD-Ura/+galactose (induced expression and plasmid selection) or SD-Ura/His+galactose (induced expression, plasmid selection and full-length fusion protein selection respectively). This table summarizes the identified mutations, the type of mutation a…
Mutant no	Locus no	Gene name	Selection	Nucleotide mutation	Type of mutation	Amino acid mutation(s)	1st mutation	2nd mutation
1	lpg0275	sdbA	+ gal, -ura-his	367G>A, 1624G>A	amino acid substitution	V123M, G542R	123	542
2	lpg0275	sdbA	+ gal, -ura-his	1622G>A, 452C>T	amino acid substitution	S151L, G541E	151	541
3	lpg0275	sdbA	+ gal, -ura-his	1222G>A, 1622G>A	amino acid substitution	V408I, G541E	408	541
4	lpg0275	sdbA	+ gal, -ura-his	1622G>A	amino acid substitution	G541E	541
5	lpg0275	sdbA	+ gal, -ura-his	1621G>A	amino acid substitution	G541E	541
6	lpg0275	sdbA	+ gal, -ura-his	1622G>A	amino acid substitution	G541E	541
7	lpg0275	sdbA	+ gal, -ura-his	1622G>A	amino acid substitution	G541E	541
8	lpg0275	sdbA	+ gal, -ura-his	1622G>A	amino acid substitution	G541E	541
9	lpg0275	sdbA	+ gal, -ura-his	1625G>A	amino acid substitution	G542E	542
10	lpg0275	sdbA	+ gal, -ura-his	1630G>A, 2378C>T	amino acid substitution	G544R, P793L	544	793
11	lpg0275	sdbA	+ gal, -ura-his	1630G>A, 2826G>A	amino acid substitution	G544R, M942I	544	942
12	lpg0275	sdbA	+ gal, -ura-his	1634A>G	amino acid substitution	H545R	545
13	lpg0275	sdbA	+ gal, -ura-his	1633C>T	amino acid substitution	H545Y	545
14	lpg0275	sdbA	+ gal, -ura-his	1639T>C	amino acid substitution	S547P	547
15	lpg0275	sdbA	+ gal, -ura-his	2275G>A	amino acid substitution	D759N	759
16	lpg0275	sdbA	+ gal, -ura-his	2275G>A	amino acid substitution	D759N	759
17	lpg0275	sdbA	+ gal, -ura-his	2731C>A, 2866G>A	amino acid substitution	G911R, G956R	911	956
18	lpg0275	sdbA	+ gal, -ura-his	2870G>A	amino acid substitution	G957D	957
19	lpg0275	sdbA	+ gal, -ura-his	2873G>A	amino acid substitution	G958D	958
20	lpg0275	sdbA	+ gal, -ura-his	2887G>A	amino acid substitution	E963K	963
21	lpg0275	sdbA	+ gal, -ura-his	2887G>A	amino acid substitution	E963K	963
22	lpg0275	sdbA	+ gal, -ura-his	2887G>A	amino acid substitution	E963K	963
23	lpg0275	sdbA	+ gal, -ura-his	2980G>A	amino acid substitution	E994K	994
24	lpg0275	sdbA	+ gal, -ura-his	2980G>A	amino acid substitution	E994K	994
25	lpg0969	ravK	+ gal, -ura-his	41G>A	amino acid substitution	C14Y	14
26	lpg0969	ravK	+ gal, -ura-his	98T>C	amino acid substitution	L33S	33
27	lpg0969	ravK	+ gal, -ura-his	152C>T	amino acid substitution	A51V	51
28	lpg0969	ravK	+ gal, -ura-his	158T>C	amino acid substitution	F53S	53
29	lpg0969	ravK	+ gal, -ura-his	203A>C	amino acid substitution	K68T	68
30	lpg0969	ravK	+ gal, -ura-his	205T>A	amino acid substitution	W69R	69
31	lpg0969	ravK	+ gal, -ura-his	220A>G	amino acid substitution	T74A	74
32	lpg0969	ravK	+ gal, -ura-his	286G>A	amino acid substitution	E96K	96
33	lpg0969	ravK	+ gal, -ura-his	286G>A	amino acid substitution	E96K	96
34	lpg0969	ravK	+ gal, -ura-his	287A>G	amino acid substitution	E96G	96
35	lpg0969	ravK	+ gal, -ura-his	293G>T	amino acid substitution	G98V	98
36	lpg0969	ravK	+ gal, -ura-his	331G>A	amino acid substitution	E111K	111
37	lpg0969	ravK	+ gal, -ura-his	354A>C	amino acid substitution	E118D	118
38	lpg2482	sdbB	+gal,-ura	33_34insT	frameshift	H12Sfs*1	12
39	lpg2482	sdbB	+gal,-ura	33_34insT	frameshift	H12Sfs*1	12
40	lpg2482	sdbB	+gal,-ura	33_34insT	frameshift	H12Sfs*1	12
41	lpg2482	sdbB	+gal,-ura	119delA	frameshift	K40Rfs*33	39
42	lpg2482	sdbB	+gal,-ura	119delA	frameshift	K40Rfs*33	39
43	lpg2482	sdbB	+gal,-ura	166_167insA	frameshift	Q56Tfs*4	56
44	lpg2482	sdbB	+gal,-ura	172_173insA	frameshift	T58Nfs*2	58
45	lpg2482	sdbB	+gal,-ura	172_173insA	frameshift	T58Nfs*2	58
46	lpg2482	sdbB	+gal,-ura	172_173insA	frameshift	T58Nfs*2	58
47	lpg2482	sdbB	+gal,-ura	172delA	frameshift	T58Pfs*15	58
48	lpg2482	sdbB	+gal,-ura	265C>T	premature stop codon	Q89AMBER	89
49	lpg2482	sdbB	+gal,-ura	312delA	frameshift	K104Nfs*56	104
50	lpg2482	sdbB	+gal,-ura	407G>A, 469_470insG	amino acid substitution and frameshift	G136E, G157Afs*2	136	157
51	lpg2482	sdbB	+gal,-ura	555_556insG	frameshift	G185=fs*1	185
52	lpg2482	sdbB	+gal,-ura	594_595insA	frameshift	Q199Afs*21	199
53	lpg2482	sdbB	+gal,-ura	818A>G	amino acid substitution	D273G	273
54	lpg2482	sdbB	+gal,-ura	905_906insA	frameshift	R302Kfs*17	302
55	lpg2482	sdbB	+gal,-ura	905_906insA	frameshift	R302Kfs*17	302
56	lpg2482	sdbB	+gal,-ura	905delA	frameshift	R302Gfs*40	302
57	lpg2482	sdbB	+gal,-ura	1094C>A	premature stop codon	S365AMBER	365
58	lpg2482	sdbB	+ gal, -ura-his	347G>A	amino acid substitution	G116E	116
59	lpg2482	sdbB	+ gal, -ura-his	347G>A	amino acid substitution	G116E	116
60	lpg2482	sdbB	+ gal, -ura-his	346G>A	amino acid substitution	G116R	116
61	lpg2482	sdbB	+ gal, -ura-his	347G>A	amino acid substitution	G116E	116
62	lpg2482	sdbB	+ gal, -ura-his	347G>A	amino acid substitution	G116E	116
63	lpg2482	sdbB	+ gal, -ura-his	347G>A	amino acid substitution	G116E	116
64	lpg2482	sdbB	+ gal, -ura-his	347G>A	amino acid substitution	G116E	116
65	lpg2482	sdbB	+ gal, -ura-his	347G>A	amino acid substitution	G116E	116
66	lpg2482	sdbB	+ gal, -ura-his	566G>A	amino acid substitution	G189E	189
67	lpg2482	sdbB	+ gal, -ura-his	566G>A	amino acid substitution	G189E	189
68	lpg2482	sdbB	+ gal, -ura-his	836C>T	amino acid substitution	S279L	279
69	lpg2482	sdbB	+ gal, -ura-his	836C>T	amino acid substitution	S279L	279
70	lpg2482	sdbB	+ gal, -ura-his	836C>T	amino acid substitution	S279L	279
71	lpg2482	sdbB	+ gal, -ura-his	842T>C	amino acid substitution	L281S	281
72	lpg2482	sdbB	+ gal, -ura-his	842T>C	amino acid substitution	L281S	281
73	lpg2482	sdbB	+ gal, -ura-his	842T>C	amino acid substitution	L281S	281
74	lpg2482	sdbB	+ gal, -ura-his	926G>A	amino acid substitution	C309Y	309
75	lpg2482	sdbB	+ gal, -ura-his	926G>A	amino acid substitution	C309Y	309
76	lpg2482	sdbB	+ gal, -ura-his	926G>A	amino acid substitution	C309Y	309
77	lpg2482	sdbB	+ gal, -ura-his	1051C>T	amino acid substitution	H351Y	351
